# Supplementary material for: Development of Poly(acrylamide)-Based Hydrogel Composites with Powdered Activated Carbon for Controlled Sorption of PFOA and PFOS in Aqueous Systems
Source: Polymers (Basel). 2023 Nov 11;15(22):4384. doi: 10.3390/polym15224384 (PMC10675425; doi:10.3390/polym15224384)
Supplement: Supplementary file 1 [file polymers-15-04384-s001.zip]

Archive with 1 entries (1 files):
- polymers-2692751-supplementary.pdf
